# Supplementary material for: Highly Efficient Cardiac Differentiation and Maintenance by Thrombin-Coagulated Fibrin Hydrogels Enriched with Decellularized Porcine Heart Extracellular Matrix
Source: Int J Mol Sci. 2023 Feb 2;24(3):2842. doi: 10.3390/ijms24032842 (PMC9917900; doi:10.3390/ijms24032842)
Supplement: Supplementary file 1 [file ijms-24-02842-s001.zip]

Archive with 10 entries (10 files):
- S1 staining for cardiac Troponin T.jpg
- S2 calciumImaging.jar
- S3.pdf
- S4 dECM-fibrin.avi
- S5 collagen-fibrin.avi
- S6 Collagen.avi
- S7 matrigel.avi
- S8 Tissue culture plate.avi
- S9.pdf
- Supplement materials.pdf
